# Supplementary material for: Effect of Early Extracorporeal Shockwave Therapy on Postoperative Pain and Functional Recovery After Intramedullary Nailing: An Open-Label Randomized Controlled Trial
Source: Life (Basel). 2025 Nov 3;15(11):1704. doi: 10.3390/life15111704 (PMC12653659; doi:10.3390/life15111704)
Supplement: Supplementary file 1 [file life-15-01704-s001.zip]

Archive with 2 entries (2 files):
- Table S1 Sensitivity Analysis Results.pdf
- Table S2 Stratified Analysis (by Laterality).pdf
